# Supplementary material for: Functional Heterogeneity in MET Pathway Activation in PDX Models of Osimertinib-resistant EGFR-driven Lung Cancer
Source: Cancer Res Commun. 2024 Feb 8;4(2):337–48. doi: 10.1158/2767-9764.CRC-23-0321 (PMC10851855; doi:10.1158/2767-9764.CRC-23-0321)
Supplement: Supplementary Table — provides clinical, molecular and passaging details for the PDXs generated in this study [file crc-23-0321-s01.xlsx]

## Sheet: Sheet1
Patient ID	PDX origin	Latest PDX passage	PDX Efficacy Study	PDX-EGFR Mutations	Patient Age	Patient Gender	Prior first-generation TKI	Best Response to Osimertinib	Overall survival from Initiation of osimertinib (days)	Underwent LAT
LAT001	LAT001_4B	P4	No		61	F	No	PR	497	Yes
	LAT001_6B	P4	Yes	del19(ELREA)
	LAT001_9B	P4	Yes	del19(ELREA)
LAT002	LAT002	P4	No		70	M	No	PR	523	No
LAT006	LAT006_1B-1216	P4	No		39	M		PR	693	Yes
	LAT006_2B-1216	P5	Yes	L858R
	LAT006_4B-1216	P4	No
	LAT006-0118	P5	Yes	L858R
	LAT006-0317	P4	No
LAT010	LAT010 0518-4B	P4	No		40	F	No	PR	636	No
LAT011	LAT011	P4	No		54	M	Yes	SD	563	Yes
	LAT011-0418	P4	No
LAT014	LAT014	P3	No		74	F	No	PR	676	No
LAT015	LAT015-1B	P4	No		58	F	Yes	SD	224	Yes
	LAT015-2B	P4	No
	LAT015-3B	P4	No
	LAT015-5B	P4	No
	LAT015-6B	P4	Yes	L858R & T790M
LAT021	LAT021	P3	No		69	F	No	PR	626	Yes
LAT025	LAT025	P1	No	del19(ELREA)	74	F	Yes	SD	1044	No
